# Supplementary material for: Oxidative Stress Causes Vacuolar Fragmentation in the Human Fungal Pathogen Cryptococcus neoformans
Source: J Fungi (Basel). 2021 Jun 29;7(7):523. doi: 10.3390/jof7070523 (PMC8305764; doi:10.3390/jof7070523)
Supplement: Supplementary file 1 [file jof-07-00523-s001.zip]

Archive with 1 entries (1 files):
- jof-1246527-supplementary.pdf
